# Supplementary material for: Time-Resolved Metabolomics Reveals Mitochondrial Protection in Septic Liver Injury
Source: Metabolites. 2025 Sep 9;15(9):600. doi: 10.3390/metabo15090600 (PMC12472181; doi:10.3390/metabo15090600)
Supplement: Supplementary file 1 [file metabolites-15-00600-s001.zip]

Archive with 3 entries (3 files):
- Figure S1:Original blot of Figure7.pptx
- Table S1:Figure1 raw data.csv
- Table S2:List of Abbreviations.xlsx
