# Supplementary material for: Time-Resolved Metabolomics Reveals Mitochondrial Protection in Septic Liver Injury
Source: Metabolites. 2025 Sep 9;15(9):600. doi: 10.3390/metabo15090600 (PMC12472181; doi:10.3390/metabo15090600)
Supplement: Supplementary file 1 [file metabolites-15-00600-s001.zip › Table S1:Figure1 raw data.csv]

Sample ID	L-WT0h-1	L-WT0h-2	L-WT0h-3	L-WT6h-1	L-WT6h-2	L-WT6h-3	L-WT18h-1	L-WT18h-2	L-WT18h-3	L-KO0h-1	L-KO0h-2	L-KO0h-3	L-KO6h-1	L-KO6h-2	L-KO6h-3	L-KO18h-1	L-KO18h-2	L-KO18h-3
Class ID	WT00	WT00	WT00	WT06	WT06	WT06	WT18	WT18	WT18	KO00	KO00	KO00	KO06	KO06	KO06	KO18	KO18	KO18
Urea	0.909	1.05	0.944	1.04	2.07	1.91	1.58	2.13	2.52	1.17	1.51	0.934	1.8	1.1	1.04	2.43	2.72	1.68
Glyoxylate	0.342	0.416	0.322	0.51	0.621	0.554	0.423	0.57	0.572	0.323	0.581	0.377	0.48	0.369	0.338	0.715	0.703	0.488
Glycolate	2.55	3.43	2.45	2.91	2.51	2.51	2.25	2.79	2.79	2.15	3.69	2.92	2.65	1.91	2.09	3.16	3.04	2.74
Glycine	0.461	0.56	0.403	0.493	0.455	0.481	0.308	0.407	0.403	0.464	0.699	0.428	0.376	0.314	0.25	0.396	0.377	0.38
Trimethylamine N-oxide	0.00287	0.00223	0.00252	0.00147	0.00412	0.00249	0.00081	0.000629	0.0047	0.00179	0.00142	0.00123	0.00177	0.00103	0.000277	0.0229	0.00628	0.000418
Lactate	1.87	2.5	2.33	4.57	5.64	6.05	1.74	5.3	4.29	2.2	3.52	1.82	2.45	1.06	2.63	2.48	1.48	1.29
Alanine	1.07	1.31	1.13	0.886	0.615	1.1	0.356	0.535	0.339	0.901	0.892	0.557	0.317	0.274	0.39	0.382	0.192	0.293
beta-Alanine	0.0351	0.0395	0.0347	0.0445	0.0246	0.0379	0.021	0.0389	0.0397	0.0323	0.0192	0.0178	0.0434	0.0317	0.029	0.0415	0.0518	0.0894
GABA	0.00512	0.00418	0.00282	0.003	0.00198	0.00363	0.00311	0.00298	0.00344	0.00341	0.00347	0.00217	0.00296	0.00331	0.00281	0.00454	0.00401	0.00257
3-Aminoisobutanoate	0.0013	0.00197	0.00178	0.00357	0.0022	0.0017	0.00576	0.00896	0.00698	0.00141	0.00148	0.000927	0.003	0.00257	0.000887	0.00559	0.0046	0.00354
alpha-Aminobutyrate	0.0196	0.0203	0.0165	0.0146	0.00902	0.00935	0.0212	0.0176	0.0129	0.0153	0.0122	0.0139	0.0091	0.0148	0.00755	0.012	0.0151	0.00903
Choline	0.0832	0.0785	0.0952	0.0876	0.0995	0.131	0.102	0.15	0.106	0.106	0.173	0.0882	0.101	0.075	0.121	0.112	0.134	0.148
Serine	0.0194	0.0195	0.569	0.0227	0.0335	0.0292	0.0256	0.025	0.0299	0.0156	0.0387	0.0167	0.0322	0.0184	0.0185	0.0222	0.0327	0.0156
Hypotaurine	0.0175	0.0148	0.0163	0.0136	0.0215	0.0353	0.0497	0.00806	0.0222	0.0345	0.0281	0.013	0.015	0.0156	0.0088	0.00905	0.0113	0.0149
Creatinine	0.00224	0.00226	0.00204	0.00139	0.0065	0.002	0.00163	0.00192	0.00739	0.00109	0.00189	0.00108	0.00304	0.00168	0.00126	0.0154	0.0133	0.00288
Fumarate	1.31	1.74	1.44	1.75	1.71	1.6	1.34	2.22	1.87	1.08	1.45	1.44	1.67	1.38	1.3	1.92	1.57	1.9
Proline	0.0331	0.0262	0.0253	0.0347	0.0376	0.0432	0.0153	0.0242	0.0299	0.0236	0.0375	0.0241	0.0355	0.0242	0.0379	0.0577	0.0333	0.0316
Succinate	0.544	0.725	0.558	0.767	0.529	0.535	0.597	0.791	0.745	0.58	0.402	0.551	0.452	0.366	0.623	0.487	0.574	0.687
Valine	0.153	0.12	0.14	0.228	0.273	0.153	0.167	0.0983	0.128	0.118	0.124	0.117	0.242	0.23	0.218	0.116	0.14	0.0822
Homoserine_Threonine	0.0056	0.0064	0.00659	0.00851	0.0173	0.0123	0.00983	0.00878	0.00956	0.00542	0.0107	0.00548	0.011	0.0075	0.00859	0.0114	0.0117	0.00721
Nicotinamide	0.115	0.107	0.151	0.18	0.19	0.363	0.144	0.255	0.173	0.117	0.312	0.159	0.265	0.167	0.179	0.0967	0.115	0.128
Taurine	4.3	4.57	4.44	6.49	5.47	6.2	4.04	5.12	5.95	5.59	5.28	5.75	7.2	5.99	6.74	4.83	6.61	5.28
1-Methylhistamine	0.000109	0.000134	0.000143	0.00118	0.00095	0.00228	0.00247	0.000904	0.00299	0.000195	0.000215	0.000163	0.00237	0.00229	0.00226	0.0037	0.00264	0.000961
Pipecolate	0.0071	0.00497	0.00565	0.0134	0.0228	0.0151	0.0236	0.0373	0.0384	0.0163	0.0107	0.02	0.0258	0.0215	0.0232	0.065	0.0572	0.0265
Hydroxyproline	0.00198	0.00131	0.00138	0.00135	0.00112	0.00183	0.000546	0.000983	0.000947	0.00171	0.00337	0.00168	0.000729	0.000701	0.00137	0.0028	0.00141	0.00167
Creatine	0.0246	0.0273	0.0239	0.0667	0.0344	0.0468	0.0344	0.0655	0.076	0.04	0.0156	0.0237	0.0909	0.0601	0.05	0.0751	0.116	0.222
Isoleucine	0.148	0.167	0.164	0.226	0.303	0.224	0.184	0.0904	0.141	0.0971	0.123	0.106	0.235	0.177	0.232	0.106	0.126	0.097
Leucine	0.342	0.323	0.329	0.416	0.498	0.468	0.446	0.337	0.355	0.224	0.335	0.254	0.462	0.351	0.461	0.281	0.31	0.262
Malate	0.851	0.85	0.692	1.16	0.457	0.726	1.22	1.56	1.64	0.579	0.735	0.729	1.21	1.01	0.762	1.54	1.39	1.49
Asparagine	0.00422	0.00463	0.00357	0.00536	0.00549	0.00661	0.00271	0.0043	0.0036	0.00368	0.00549	0.0041	0.00584	0.00323	0.0051	0.0149	0.00362	0.00505
Ornithine	0.00825	0.00496	0.00537	0.00484	0.00299	0.00396	0.00344	0.00343	0.00441	0.0069	0.0048	0.00369	0.00566	0.00458	0.00454	0.0112	0.00459	0.00446
Aspartate	0.137	0.126	0.0673	0.0635	0.0281	0.0413	0.0512	0.0453	0.0439	0.0708	0.0625	0.0619	0.0493	0.0578	0.0451	0.0984	0.0672	0.0869
Adenine	0.00235	0.00307	0.00284	0.00196	0.000968	0.00153	0.00135	0.00175	0.00176	0.00405	0.00268	0.00325	0.00239	0.00185	0.00294	0.00186	0.002	0.00293
1-Methylnicotinamide	0.0000691	0.00015	0.000114	0.000167	0.0000931	0.000187	0.0000962	0.000353	0.000115	0.0000943	0.000199	0.000166	0.000195	0.000108	0.000208	0.000139	0.000149	0.000324
Urocanate	0.000183	0.000523	0.00033	0.000687	0.00034	0.000503	0.000504	0.000441	0.00119	0.000396	0.000398	0.00025	0.00082	0.000736	0.000336	0.00144	0.00175	0.000945
2-Oxoglutarate	0.00533	0.00635	0.00778	0.022	0.0523	0.0294	0.0207	0.0441	0.0381	0.0102	0.0158	0.0107	0.0283	0.0186	0.0415	0.0454	0.0561	0.0347
4-Guanidinobutanoate	0.0235	0.00637	0.0128	0.00711	0.018	0.0137	0.00547	0.00389	0.00834	0.0306	0.0297	0.0333	0.0135	0.0164	0.0326	0.0337	0.0126	0.00436
gamma-Butyrobetaine	0.0161	0.0175	0.0147	0.00585	0.00306	0.00348	0.00173	0.00267	0.00329	0.0249	0.00845	0.0164	0.00752	0.0101	0.0146	0.0163	0.00716	0.0191
Spermidine	0.000123	0.000155	0.000104	0.000192	0.000174	0.000189	0.000109	0.000156	0.000125	0.000127	0.000109	0.000179	0.000461	0.000271	0.000388	0.00027	0.000321	0.000257
2-Hydroxyglutarate	0.0653	0.0552	0.0588	0.0909	0.0639	0.0778	0.0579	0.103	0.0964	0.056	0.0768	0.0934	0.0571	0.0576	0.0657	0.177	0.124	0.139
Glutamine	0.0446	0.0957	0.071	0.11	0.0977	0.166	0.0907	0.112	0.0981	0.0514	0.166	0.073	0.0714	0.0791	0.0783	0.0958	0.116	0.0903
Lysine	0.0456	0.0379	0.031	0.0288	0.0331	0.0311	0.0185	0.0153	0.0182	0.0298	0.0274	0.0309	0.0292	0.0267	0.0479	0.0279	0.0209	0.0218
Glutamate	0.184	0.244	0.151	0.151	0.0657	0.168	0.162	0.158	0.134	0.162	0.152	0.154	0.201	0.292	0.15	0.212	0.168	0.191
Methionine	0.0173	0.0167	0.0187	0.0236	0.0361	0.048	0.0194	0.0377	0.0267	0.015	0.0369	0.0194	0.039	0.0265	0.0262	0.0262	0.0253	0.0196
Xanthine	0.0057	0.0131	0.00937	0.015	0.00653	0.0106	0.00803	0.0177	0.00838	0.00704	0.0101	0.0104	0.017	0.0117	0.0122	0.0108	0.00771	0.0131
Histidine	0.0225	0.0355	0.0255	0.0356	0.0417	0.0364	0.0388	0.0292	0.0346	0.0168	0.0249	0.0182	0.0346	0.0374	0.0204	0.0306	0.0399	0.0167
2-Aminoadipate	0.00192	0.000648	0.000831	0.00105	0.000569	0.00102	0.00176	0.00124	0.00099	0.0064	0.00231	0.00122	0.00165	0.00496	0.00097	0.00139	0.002	0.00293
Carnitine	0.0742	0.0848	0.0824	0.0861	0.0718	0.0935	0.049	0.0643	0.0562	0.122	0.0573	0.0889	0.102	0.068	0.0811	0.069	0.0654	0.0995
7-Methylguanine	0.0000953	0.000139	0.000115	0.000217	0.000418	0.000246	0.000273	0.00031	0.000854	0.000108	0.000122	0.0000897	0.000473	0.000235	0.000216	0.00143	0.00122	0.000344
Phenylalanine	0.0934	0.114	0.114	0.156	0.165	0.184	0.141	0.151	0.164	0.0885	0.117	0.0927	0.162	0.112	0.163	0.125	0.122	0.108
Pyridoxamine	0.0000373	0.0000384	0.0000471	0.0000714	0.0000628	0.0000527	0.0000534	0.0000423	0.0000491	0.0000608	0.0000455	0.0000395	0.0000756	0.000075	0.0000536	0.0000504	0.0000596	0.00004
3-Methylhistidine	0.000998	0.00134	0.00113	0.00248	0.00373	0.00208	0.00182	0.00293	0.00371	0.00139	0.00219	0.00226	0.00197	0.00188	0.00142	0.00433	0.00485	0.002
Glycerophosphate	0.222	0.363	0.256	0.451	0.256	0.378	0.258	0.622	0.501	0.246	0.528	0.285	0.366	0.222	0.261	0.183	0.147	0.303
cis-Aconitate	0.00482	0.00362	0.00311	0.0076	0.00678	0.00885	0.00585	0.00734	0.0149	0.00409	0.00434	0.00226	0.00644	0.00572	0.00577	0.00349	0.0158	0.00604
Arginine	0.000134	0.000267	0.000131	0.00045	0.000564	0.000327	0.000175	0.000179	0.000245	0.000219	0.000302	0.000165	0.0000696	0.000146	0.0000553	0.000215	0.000133	0.000042
Citrulline	0.00235	0.00244	0.00227	0.00173	0.00593	0.00329	0.00173	0.00101	0.00236	0.00186	0.0027	0.00147	0.00225	0.00281	0.00229	0.00868	0.00267	0.000928
Tyrosine	0.0569	0.0669	0.0583	0.052	0.0302	0.0611	0.0298	0.0496	0.0333	0.0422	0.0604	0.0404	0.0543	0.035	0.0432	0.0357	0.0298	0.0335
N1-Acetylspermidine	0.00187	0.00172	0.00171	0.00858	0.00866	0.00945	0.0625	0.0226	0.0823	0.00169	0.0015	0.0029	0.0335	0.02	0.0977	0.197	0.0879	0.0208
N-Epsilon-Acetyllysine	0.00116	0.00125	0.0012	0.001	0.0013	0.00111	0.000837	0.000796	0.000973	0.00113	0.00114	0.0012	0.00087	0.000861	0.00112	0.00114	0.000901	0.000394
N6,N6,N6-Trimethyllysine	0.000515	0.000949	0.000793	0.00241	0.00345	0.00199	0.00353	0.00187	0.00332	0.000643	0.000762	0.000699	0.00281	0.00296	0.00224	0.00292	0.00287	0.00105
Citrate	0.0425	0.0314	0.0453	0.0294	0.0834	0.0883	0.0969	0.0752	0.184	0.032	0.0518	0.0264	0.11	0.128	0.0583	0.121	0.307	0.0826
Gluconate	1.4	2.01	1.35	1.56	0.892	1.27	0.872	1.36	0.947	1.22	2.06	1.79	1.02	0.778	0.783	0.896	0.68	1.12
N-Acetylhistidine	0.00103	0.00137	0.00115	0.00185	0.00357	0.00302	0.00464	0.00182	0.00305	0.000799	0.00135	0.000676	0.00156	0.00199	0.000612	0.00203	0.00147	0.000372
ADMA	0.000992	0.000731	0.000711	0.000957	0.000631	0.000954	0.00123	0.00131	0.00114	0.00113	0.00073	0.000822	0.00144	0.0012	0.00137	0.00307	0.00155	0.00174
O-Acetylcarnitine	0.116	0.109	0.12	0.154	0.16	0.101	0.103	0.0974	0.141	0.2	0.0726	0.164	0.175	0.215	0.152	0.156	0.178	0.252
Tryptophan	0.0304	0.0373	0.0327	0.0345	0.0252	0.0305	0.0203	0.0213	0.0246	0.0312	0.0265	0.0269	0.0289	0.0238	0.0317	0.0214	0.022	0.0243
Cystathionine	0.00193	0.000829	0.0013	0.001	0.00219	0.00268	0.0018	0.0011	0.00174	0.00837	0.0124	0.00132	0.00285	0.00378	0.007	0.0104	0.004	0.00616
Carnosine	0.000393	0.000584	0.000591	0.00132	0.000872	0.00151	0.0012	0.00188	0.00189	0.000766	0.00131	0.000867	0.00158	0.000916	0.00124	0.00163	0.00167	0.00102
Cytidine	0.000921	0.001	0.000975	0.00384	0.00317	0.00327	0.00224	0.00258	0.0021	0.00249	0.00249	0.0022	0.00579	0.00411	0.00742	0.00458	0.005	0.00377
Thiamine	0.00096	0.000749	0.00121	0.000957	0.000814	0.00167	0.000872	0.00164	0.000813	0.00103	0.00255	0.00125	0.0016	0.000903	0.00108	0.000848	0.000627	0.000814
Adenosine	0.0291	0.0209	0.0305	0.0205	0.0169	0.0143	0.0244	0.0149	0.0165	0.0199	0.0173	0.0316	0.0335	0.0281	0.0272	0.0164	0.0192	0.0293
Inosine	0.0179	0.0289	0.0329	0.0269	0.00986	0.0288	0.0228	0.0422	0.0193	0.0199	0.0367	0.0232	0.0349	0.0165	0.02	0.0102	0.00768	0.0197
1-Methyladenosine	0.0000787	0.000144	0.000118	0.000389	0.00067	0.000509	0.00038	0.000258	0.000518	0.00011	0.000118	0.0000994	0.000686	0.000467	0.000493	0.00108	0.001	0.000228
Guanosine	0.0037	0.00396	0.00531	0.00517	0.00365	0.00203	0.00408	0.00303	0.0031	0.00502	0.00381	0.00584	0.00527	0.00526	0.00341	0.00161	0.00245	0.00271
S7P	0.00972	0.0212	0.0181	0.018	0.0115	0.0213	0.00969	0.0226	0.00939	0.0114	0.02	0.0165	0.021	0.00722	0.0121	0.00811	0.0109	0.0125
Ophthalmate	0.0242	0.0327	0.0325	0.0438	0.00296	0.0157	0.0422	0.04	0.015	0.0259	0.0507	0.0291	0.00562	0.0286	0.00245	0.0112	0.00799	0.0151
5'-Methylthioadenosine	0.000269	0.000252	0.000225	0.000425	0.000307	0.000282	0.000304	0.000287	0.000377	0.000229	0.000269	0.00027	0.000477	0.000376	0.000367	0.000366	0.00058	0.000357
Glutathione	0.566	0.82	0.786	0.238	0.154	0.351	0.145	0.0705	0.0618	0.704	0.773	0.357	0.178	0.269	0.079	0.0404	0.0299	0.071
CMP	0.0107	0.015	0.0151	0.0511	0.0363	0.0371	0.0237	0.0344	0.0315	0.0182	0.0355	0.022	0.0642	0.0422	0.0399	0.062	0.0958	0.0506
AMP	0.331	0.386	0.384	0.634	0.356	0.558	0.537	0.658	0.699	0.357	0.746	0.618	1.02	0.482	0.574	0.745	0.908	0.814
IMP	0.0256	0.0582	0.0425	0.0896	0.02	0.0529	0.0406	0.127	0.0625	0.0222	0.0337	0.0464	0.0896	0.0462	0.0459	0.0549	0.0627	0.114
GMP	0.0315	0.0445	0.036	0.102	0.0751	0.063	0.0754	0.0868	0.099	0.0445	0.0692	0.0702	0.134	0.0715	0.0977	0.14	0.174	0.113
S-Adenosylhomocysteine	0.0665	0.0602	0.0697	0.0614	0.0291	0.0441	0.0346	0.0565	0.0448	0.0861	0.0458	0.0575	0.0418	0.0344	0.0642	0.0343	0.0387	0.0527
S-Adenosylmethionine	0.00312	0.00314	0.00334	0.00684	0.00341	0.00462	0.0043	0.00541	0.00408	0.00296	0.00461	0.00326	0.00504	0.00441	0.00326	0.00338	0.00525	0.00293
Oxiglutatione	0.857	0.855	0.763	0.986	2.85	1.89	1.92	1.22	1.89	1.52	1.42	1	2.39	3.23	2.49	4.12	4.1	3.08
FAD	0.00349	0.00411	0.00443	0.00682	0.00376	0.00443	0.00621	0.00819	0.00709	0.00479	0.0056	0.00622	0.00736	0.00637	0.00707	0.00718	0.00984	0.00995
Putrescine	0.0000902	0.000115	0.0000839	0.000887	0.000289	0.000509	0.00239	0.00144	0.00334	0.0000902	0.00004195	0.000183	0.000724	0.00216	0.000991	0.00308	0.00241	0.0013
6-Aminohexanoate	0.000029	0.0000578	0.0000145	0.0000926	0.0001	0.000068	0.0000602	0.0000957	0.000151	0.000415	0.000427	0.000412	0.000159	0.000177	0.000324	0.000292	0.000178	0.000103
N-Acetylhistamine	0.0000104	0.000022	0.0000107	0.0000106	0.0000544	0.0000251	0.0000333	0.0000218	0.0000896	0.0000122	0.0000166	0.0000052	0.0000244	0.0000186	0.0000225	0.000225	0.000134	0.0000213
Cysteine	0.00419	0.00574	0.00484	0.00345	0.00101	0.00199	0.00196	0.00134	0.0012	0.00282	0.00296	0.00304	0.00346	0.00251	0.00104	0.000505	0.000505	0.00156
Deoxycytidine	0.0000955	0.000191	0.000278	0.000586	0.000432	0.000596	0.000754	0.00068	0.000702	0.000368	0.000496	0.0000955	0.000748	0.000573	0.00053	0.00149	0.00105	0.000329
N1,N8-Diacetylspermidine	0.00000154	0.00000262	0.00000077	0.00000407	0.00000563	0.00000486	0.0000324	0.0000192	0.0000604	0.00000077	0.00000386	0.00000326	0.000016	0.0000119	0.0000271	0.000134	0.0000392	0.0000105
Uridine	0.000659	0.00135	0.000274	0.00252	0.00137	0.00146	0.000548	0.00152	0.000274	0.000891	0.000927	0.00134	0.00116	0.000875	0.000887	0.0012	0.000847	0.00159
N-Acetylputrescine	0.0000186	0.0000155	0.00000775	0.000101	0.0000567	0.0000732	0.000207	0.000108	0.000452	0.00000775	0.00000775	0.00000775	0.0000903	0.000158	0.00013	0.000382	0.000232	0.000107
Cytosine	0.000169	0.000203	0.0000695	0.000264	0.00027	0.000161	0.000139	0.00015	0.00019	0.0000695	0.000147	0.0000695	0.000202	0.000182	0.0000695	0.000298	0.000256	0.0000695
Histamine	0.00002785	0.00002785	0.0000708	0.000124	0.00007	0.000135	0.000411	0.00002785	0.000725	0.000165	0.00002785	0.00002785	0.0000781	0.000145	0.000277	0.00109	0.000315	0.0000557
N8-Acetylspermidine	0.000342	0.000336	0.000327	0.000485	0.000798	0.0001635	0.0001635	0.000939	0.00119	0.000371	0.000639	0.000447	0.0001635	0.000501	0.0001635	0.0001635	0.0001635	0.000995
N1,N12-Diacetylspermine	0.00000375	0.00000375	0.00000375	0.00000375	0.00000968	0.00000375	0.0000532	0.0000159	0.000144	0.00000375	0.00000375	0.00000375	0.0000147	0.0000075	0.0000465	0.000393	0.0000577	0.00000853
