# Supplementary material for: Time-Resolved Metabolomics Reveals Mitochondrial Protection in Septic Liver Injury
Source: Metabolites. 2025 Sep 9;15(9):600. doi: 10.3390/metabo15090600 (PMC12472181; doi:10.3390/metabo15090600)
Supplement: Supplementary file 1 [file metabolites-15-00600-s001.zip › Table S2:List of Abbreviations.xlsx]

## Sheet: Sheet1
Abbreviation	Full Name
1,3BPG	1,3-Bisphosphoglycerate
2HG	2-Hydroxyglutarate
2oxoB	2-Oxobutyrate
2PG	2-Phosphoglycerate
3PG	3-Phosphoglycerate
3POHPyr	3-Phosphohydroxypyruvate
6P Gluconate	6-Phosphogluconate
Acetyl CoA	Acetyl coenzyme A
ADP	Adenosine diphosphate
aKG	Alpha-ketoglutarate
Ala	Alanine
AMP	Adenosine monophosphate
Arg	Arginine
Asn	Asparagine
Asp	Aspartate
ATP	Adenosine triphosphate
Bet	Betaine
cAMP	Cyclic adenosine monophosphate
CDP	Cytidine diphosphate
cGMP	Cyclic guanosine monophosphate
cis ACO	cis-Aconitate
Cit	Citrulline
CMP	Cytidine monophosphate
CoA	Coenzyme A
CTP	Cytidine triphosphate
Cys	Cysteine
dATP	Deoxyadenosine triphosphate
dCMP	Deoxycytidine monophosphate
dCTP	Deoxycytidine triphosphate
DHAP	Dihydroxyacetone phosphate
DMG	Dimethylglycine
dTDP	Deoxythymidine diphosphate
dTMP	Deoxythymidine monophosphate
dTTP	Deoxythymidine triphosphate
E4P	Erythrose-4-phosphate
F1,6P	Fructose-1,6-bisphosphate
F6P	Fructose-6-phosphate
g-Glu-Cys	γ-Glutamylcysteine
G3P	Glyceraldehyde-3-phosphate
G6P	Glucose-6-phosphate
GABA	Gamma-aminobutyric acid
GDP	Guanosine diphosphate
Glc	Glucose
Gln	Glutamine
Glu	Glutamate
Gly	Glycine
Glycerol3P	Glycerol-3-phosphate
GMP	Guanosine monophosphate
GSH	Reduced glutathione
GSSG	Oxidized glutathione
GTP	Guanosine triphosphate
Hcy	Homocysteine
His	Histidine
Hypo	Hypotaurine
Ile	Isoleucine
IMP	Inosine monophosphate
Leu	Leucine
Lys	Lysine
Met	Methionine
MTHF	5-Methyltetrahydrofolate
mTHF	5,10-Methylenetetrahydrofolate
Orn	Ornithine
PEP	Phosphoenolpyruvate
Phe	Phenylalanine
Pro	Proline
PRPP	Phosphoribosyl pyrophosphate
R5P	Ribose-5-phosphate
Ru5P	Ribulose-5-phosphate
S7P	Sedoheptulose-7-phosphate
SAH	S-Adenosylhomocysteine
SAM	S-Adenosylmethionine
Sarc	Sarcosine
Ser	Serine
SUC CoA	Succinyl-coenzyme A
TAU	Taurine
TCA	Tricarboxylic acid cycle
THF	Tetrahydrofolate
Thr	Threonine
Trp	Tryptophan
Tyr	Tyrosine
UDP	Uridine diphosphate
UMP	Uridine monophosphate
UTP	Uridine triphosphate
Val	Valine
X5P	Xylulose-5-phosphate
β-Ala	Beta-Alanine
TMP	Thymidine monophosphate
FAD	Flavin adenine dinucleotide
TMAO	Trimethylamine N-oxide
DMA	Dimethylamine
